# Supplementary material for: Quantitative Approach to Quality Review of Prenatal Ultrasound Examinations: Estimated Fetal Weight and Fetal Sex
Source: J Clin Med. 2024 Nov 16;13(22):6895. doi: 10.3390/jcm13226895 (PMC11594779; doi:10.3390/jcm13226895)
Supplement: Supplementary file 1 [file jcm-13-06895-s001.zip]

Archive with 6 entries (6 files):
- S1 - Derivation and validation of Formula.pdf
- S2 - Factors affecting accuracy of BW prediction.pdf
- S3 - Diagnostic accuracy.pdf
- S4 - EXCEL Exams w BW pseudodata.xlsx
- S5 - Sample Stata script, Word version.pdf
- S6 - Sample Stata script, Stata version.do
